# Supplementary material for: A new termite (Isoptera, Termitidae, Syntermitinae, Macuxitermes) from Colombia
Source: Zookeys. 2016 May 10;(587):21–35. doi: 10.3897/zookeys.587.7557 (PMC4926706; doi:10.3897/zookeys.587.7557)
Supplement: XML Treatment for Macuxitermes [file zookeys.587.7557-treatment1.xml]

<!DOCTYPE tp:taxon-treatment
  PUBLIC "-//TaxonX//DTD Taxonomic Treatment Publishing DTD v0 20100105//EN" "tax-treatment-NSO.dtd">
<tp:taxon-treatment xmlns:tp="http://www.plazi.org/taxpub"><tp:treatment-meta><kwd-group><label>Taxon classification</label><kwd><named-content content-type="kingdom">Animalia</named-content></kwd><kwd><named-content content-type="order">Isoptera</named-content></kwd><kwd><named-content content-type="family">Termitidae</named-content></kwd></kwd-group><mixed-citation publication-type="journal"><person-group><name><surname>Postle</surname><given-names>Anthony C.</given-names></name><name><surname>Scheffrahn</surname><given-names>Rudolf H.</given-names></name></person-group><article-title>A new termite (<tp:taxon-name><tp:taxon-name-part taxon-name-part-type="order">Isoptera</tp:taxon-name-part></tp:taxon-name>, <tp:taxon-name><tp:taxon-name-part taxon-name-part-type="family">Termitidae</tp:taxon-name-part></tp:taxon-name>, <tp:taxon-name><tp:taxon-name-part taxon-name-part-type="subfamily">Syntermitinae</tp:taxon-name-part></tp:taxon-name>, <italic><tp:taxon-name><tp:taxon-name-part taxon-name-part-type="genus">Macuxitermes</tp:taxon-name-part></tp:taxon-name></italic>) from Colombia</article-title><source>Zookeys</source><day>10</day><month>5</month><year>2016</year><volume>2016</volume><issue>587</issue><fpage>21</fpage><lpage>35</lpage><pub-id pub-id-type="doi">10.3897/zookeys.587.7557</pub-id></mixed-citation></tp:treatment-meta><tp:nomenclature><tp:taxon-name>
            <tp:taxon-name-part taxon-name-part-type="genus">Macuxitermes</tp:taxon-name-part>
          </tp:taxon-name><tp:taxon-authority>Cancello &amp; Bandeira</tp:taxon-authority></tp:nomenclature><tp:treatment-sec sec-type="description"><title>Description.</title><p>The genus <italic><tp:taxon-name><tp:taxon-name-part taxon-name-part-type="genus">Macuxitermes</tp:taxon-name-part></tp:taxon-name></italic> was erected for a single species, <italic><tp:taxon-name><tp:taxon-name-part taxon-name-part-type="genus">Macuxitermes</tp:taxon-name-part> <tp:taxon-name-part taxon-name-part-type="species">triceratops</tp:taxon-name-part></tp:taxon-name></italic> Cancello &amp; Bandeira, 1992. Their generic description is modified below to include <italic><tp:taxon-name><tp:taxon-name-part taxon-name-part-type="genus">Macuxitermes</tp:taxon-name-part> <tp:taxon-name-part taxon-name-part-type="species">colombicus</tp:taxon-name-part></tp:taxon-name></italic>.</p><p>
            <bold>Soldier.</bold> Dimorphic or monomorphic.</p><p>
            <bold>Major soldier.</bold> Head capsule evenly rounded or with a dorsal elevation and anterior protuberance either side of the midline, entire surface covered with minute granulations. Anterior of head capsule narrows to form a robust conical nasus whose apex extends far beyond tips of mandibles; nasus well separated from mandibles in lateral view, conical, gradually tapering to apex; without setae but terminating in a circular fontanelle, the opening of which is surrounded by numerous short hairs; mandibles curved strongly inwards, apices directed laterally at rest and not upturned, each mandible with a pointed marginal tooth half-way along inner surface; width of labrum greater than length; antennae yellow with 15 articles, I largest and III shortest; rows of dark short, tooth-like spines along the margins of the thoracic nota.</p><p>
            <bold>Minor soldier.</bold> Known only in <italic><tp:taxon-name><tp:taxon-name-part taxon-name-part-type="genus">Macuxitermes</tp:taxon-name-part> <tp:taxon-name-part taxon-name-part-type="species">triceratops</tp:taxon-name-part></tp:taxon-name></italic>. See <xref ref-type="bibr" rid="B1">Cancello and Bandeira (1992)</xref> for description.</p><p>
            <bold>Worker.</bold> Detailed description in <xref ref-type="bibr" rid="B1">Cancello and Bandeira (1992)</xref> is congruent with <italic><tp:taxon-name><tp:taxon-name-part taxon-name-part-type="genus">Macuxitermes</tp:taxon-name-part> <tp:taxon-name-part taxon-name-part-type="species">colombicus</tp:taxon-name-part></tp:taxon-name></italic>.</p><p>
            <italic>Addenda</italic>: left mandible with all three marginal teeth clearly visible, molar plates with no ridges; digestive tube showing complete dorsal torsion and with small crop, long and inflated mixed segment that is proximally narrow and broadly oval distally, very large and voluminous P1 and relatively smaller P3 (with diverticulum), long P4 and large P5; two pairs of Malpighian tubules, each pair joining alimentary canal separately at junction of midgut and hindgut; enteric valve narrow, on the left posterior side of the abdomen, with three finger-like cushions each bearing two rows of regularly spaced long, narrow, straight or slightly curved spines of equal length throughout; ridges separated by pads composed of a single layer of squamous cells, each with a central, slightly raised spine marginally shorter in length than spines on cushion.</p><!--PageBreak--></tp:treatment-sec><ref-list><ref id="B1"><mixed-citation xmlns:xlink="http://www.w3.org/1999/xlink" xlink:type="simple">
          <person-group><name name-style="western"><surname>Cancello</surname><given-names>EM</given-names></name><name name-style="western"><surname>Bandeira</surname><given-names>AD</given-names></name></person-group> (<year>1992</year>) <article-title><italic><tp:taxon-name><tp:taxon-name-part taxon-name-part-type="genus">Macuxitermes</tp:taxon-name-part> <tp:taxon-name-part taxon-name-part-type="species">triceratops</tp:taxon-name-part></tp:taxon-name></italic> (<tp:taxon-name><tp:taxon-name-part taxon-name-part-type="order">Isoptera</tp:taxon-name-part></tp:taxon-name>: <tp:taxon-name><tp:taxon-name-part taxon-name-part-type="family">Termitidae</tp:taxon-name-part></tp:taxon-name>: <tp:taxon-name><tp:taxon-name-part taxon-name-part-type="subfamily">Nasutitermitinae</tp:taxon-name-part></tp:taxon-name>), a new genus and species from island of Maracá, Roraima.</article-title> <source>Papéis Avulsos de Zoologia, São Paulo</source> <volume>38</volume>(<issue>1</issue>): <fpage>1</fpage>–<lpage>8</lpage>. <ext-link xlink:type="simple" ext-link-type="uri" xlink:href="https://scholar.google.com/citations?view_op=view_citation&amp;hl=en&amp;user=b4YA9xMAAAAJ&amp;cstart=20&amp;citation_for_view=b4YA9xMAAAAJ:ZeXyd9-uunAC">https://scholar.google.com/citations?view_op=view_citation&amp;hl=en&amp;user=b4YA9xMAAAAJ&amp;cstart=20&amp;citation_for_view=b4YA9xMAAAAJ:ZeXyd9-uunAC</ext-link></mixed-citation></ref></ref-list></tp:taxon-treatment>
